# Supplementary material for: Application of 2D NMR Spectroscopy in Combination with Chemometric Tools for Classification of Natural Lignins
Source: Int J Mol Sci. 2023 Aug 3;24(15):12403. doi: 10.3390/ijms241512403 (PMC10419134; doi:10.3390/ijms241512403)
Supplement: Supplementary file 1 [file ijms-24-12403-s001.zip]

Archive with 1 entries (1 files):
- ijms-2509674-supplementary.pdf
